# Supplementary material for: Symbiosis dependent accumulation of primary metabolites in arbuscule-containing cells
Source: BMC Plant Biol. 2015 Sep 30;15:234. doi: 10.1186/s12870-015-0601-7 (PMC4590214; doi:10.1186/s12870-015-0601-7)
Supplement: Additional file 2: Table S1. — Summary of polar primary metabolites identified in root cortical cells of mycorrhizal and non-mycorrhizal roots of M. truncatula. Polar metabolites were analysed by GC-EI/TOF-MS based on metabolic profiling of methoxyaminated and trimethylsilylated metabolites. Data are expressed as means of two technical replicates. (XLS 57 kb) [file 12870_2015_601_MOESM2_ESM.xls]

## Sheet: Supplemental table S1
Supplemental table 1: Summary of primary polar metabolites identified in root corticl cells of mycorrhiza and non-mycorrhizal M. truncatula roots
Metabolite	Metabolite class	Analyte ID	Retention index	Deviation from expected retention index (%)	Selected mass fragments (m/z: intensity)	Normalized response (myc+)	Normalized response (myc-)	Ratio (myc + / myc -)	Ratio (myc - / myc +)	Rank
Alanine	amino acid	A110001	1087.41	0.74213	82:1054 87:4090 99:1034 114:2976 115:2391 118:6014 130:797 131:3154 133:3150 190:5185 191:2387 192:1899	8.27961e-05	-8.27961e-05	1.11216	0.899154	47
Alanyl-alanine	amino acid	A160013	1600.7	-0.0655963	77:841 100:4131 104:164 150:113 174:238	0.0147756	-0.0147756	3.88547	0.257369	18
Arginine	amino acid	A176005	1741.87	0.0367421	99:342 100:203 172:261 184:1096 185:203 186:183	0.00282311	-0.00282311	1.33701	0.74794	40
Asparagine	amino acid	A168001	1666.66	0.0012	116:27892 132:14389 231:7832	0.0413803	-0.0413803	50.7608	0.0197002	1
Aspartic acid	amino acid	A152002	1512.45	-0.11769	204:289 216:493 218:1070 232:3582 233:1157 234:583	0.0154327	-0.0154327	27.7418	0.0360467	4
Glutamic acid	amino acid	A163001	1614.29	0.0192035	95:244 115:602 156:5053 188:174 204:647 219:259 230:2194 246:10063 363:308	0.0100878	-0.0100878	30.7516	0.0325187	3
Glutamine/ Pyroglutamic acid	amino acid	A153002	1522.86	-0.100469	85:383 112:300 113:227 115:1389 131:266 140:1283 142:203 154:386 156:7480 157:961 158:351 230:474 231:228 258:376 259:235 260:94	0.0238197	-0.0238197	38.5038	0.0259714	2
Glycine	amino acid	A133001	1302.28	-0.0913782	133:11830 160:2118 174:46216 176:3922	0.0013796	-0.0013796	9.83248	0.101704	6
Homoserine	amino acid	A146001	1441.73	-0.0534081	103:7711 131:1455 218:7958	0.000980219	-0.000980219	5.01227	0.19951	12
Leucine	amino acid	A129002	1264.43	-0.100441	142:390 158:5041 232:657	0.00158502	-0.00158502	4.52522	0.220984	17
Methionine	amino acid	A152001	1516.11	-0.0145108	176:9569 178:1184 202:966 218:824 219:1042 250:856 293:719	present	absent
Phenylalanine	amino acid	A164001	1630.03	-0.0552137	100:4588 193:1255 218:5153	present	absent
Proline	amino acid	A132003	1295.77	-0.0848916	142:5635 143:1344 144:667	0.00167073	-0.00167073	2.84754	0.35118	29
Serine	amino acid	A138001	1352.68	-0.110152	88:460 101:718 103:815 104:189 190:309 203:209 205:1042 206:522 219:647 220:421 279:199	0.00736561	-0.00736561	3.48458	0.286978	21
Threonine	amino acid	A140001	1377.64	-0.0544409	100:1448 102:576 119:297 128:1050 129:1050 130:696 132:780 159:261 160:262 202:332 203:395 220:534 221:351 291:521 292:357 293:238	0.00457455	-0.00457455	2.37331	0.421352	32
Valine	amino acid	A122001	1207.7	-0.0654136	100:1460 128:586 132:384 144:3408 146:484 156:436 218:1097	0.00236337	-0.00236337	4.8204	0.207452	14
Cadaverine	amine	A184017	1834.54	-0.239842	86:1607 100:701 130:402 174:3079 175:789 176:329	0.0376365	-0.0376365	3.5342	0.28295	20
Diethanolamine	amine	A127013	1278.01	-0.0845064	90:149 130:6495 144:1825 146:4350	0.0218005	-0.0218005	2.05994	0.485451	34
Ethanolamine	amine	A128002	1262.43	-0.186941	84:1106 85:2121 86:73706 87:8286 88:4311 99:1371 100:68937 113:2022 114:7581 116:4300 130:10318 131:10332 144:2015 146:1200 158:1736 172:2698 174:129853 175:24048 176:10779 188:1812	0.00032653	-0.00032653	1.42234	0.703065	39
Putrescine	amine	A175002	1736.7	-0.120343	88:1942 102:1913 113:1535 115:2073 116:4252 128:2583 129:690 130:7393 140:1606 142:4439 144:1458 146:4986 156:655 158:1671 160:834 161:633 173:2382 186:876 187:1686 188:1047 202:735 214:5936 215:1993 376:497	present	absent
Spermidine	amine	A226002	2251.32	-0.0746229	84:1224 115:3805 144:12276 157:3694	0.000204014	-0.000204014	1.23181	0.811813	43
Guanine	nucleobase	A214002	2132.12	-0.240137	132:647 158:1033 171:790 180:478 238:816 262:335 264:1529 352:4130 353:3044 354:1331 355:322 367:1868	present	absent
Uracil	nucleobase	A136001	1335.82	-0.142235	82:389 100:2425 126:5426 241:5204 256:3654	8.55197e-05	-8.55197e-05	1.1226	0.890791	46
Azelaic Acid	organic acid	A181007	1796.52	-0.344555	80:503 93:881 107:1152 123:678 124:733 152:1685 171:732 172:314 183:719 185:673 186:303 199:651 201:1552 202:593 214:512 273:367 317:1206 318:623	-0.00138037	0.00138037	0.215088	4.64926	15
Cinnamic acid, 4-hydroxy-, trans-	organic acid	A195001	1947.53	-0.240818	115:807 220:731 294:1121 308:1943 309:522	0.00133782	-0.00133782	1.7509	0.571134	36
Citric acid	organic acid	A182004	1806.67	-0.0841327	115:11965 119:3743 129:15674 131:12374 133:27913 134:5364 135:4004 150:4747 157:4506 163:3731 183:14687 184:4662 185:6868 190:2481 211:20695 212:5118 213:5512 215:5135 217:7201 221:10987 229:4230 231:5935 257:10046 273:47962 274:15282 275:8212 276:1832 301:2086 303:2866 305:5270 306:1869 347:14008 348:4767 349:3382 363:8036 364:3891 377:2866	0.00142681	-0.00142681	1.02827	0.972505	49
Fumaric acid	organic acid	A137001	1347.77	-0.178072	245:588 246:221 247:167	0.0134544	-0.0134544	3.30655	0.30243	23
Galactonic acid	organic acid	A199002	1980.49	0.074729	157:309 217:986 292:672	0.0432422	-0.0432422	5.84127	0.171196	10
Gallic acid	organic acid	A196011	1946.1	0.464519	223:292 281:531 282:153	-0.0355764	0.0355764	0.360486	2.77403	30
Gluconic acid	organic acid	A200001	1984.78	0.0982477	76:994 77:636 87:1631 88:971 89:3512 101:2798 102:3404 103:16586 104:2332 105:1559 107:400 115:1618 117:8538 119:1764 130:2398 131:5398 132:1431 133:8363 134:1724 135:1510 143:5129 144:1257 145:1210 151:542 157:2890 158:871 159:621 163:931 169:1806 171:1766 175:1169 189:6906 190:2114 191:4219 192:1020 193:587 197:924 201:377 203:1006 204:3297 205:8484 206:2186 207:2217 208:512 217:7538 218:2127 2…	-0.00385057	0.00385057	0.333335	2.99999	25
Gluconic acid-1,5-lactone	organic acid	A189008	1872.29	0.0389897	81:2053 101:1572 102:1830 103:2178 117:2290 133:1866 134:642 145:541 153:486 169:1760 175:289 190:798 203:651 204:1513 215:512 217:1414 218:542 220:2809 230:802 243:1294 321:506	-0.000575024	0.000575024	0.83426	1.19867	44
Glucuronic acid	organic acid	A193004	1920.98	-0.0452894	160:2136 333:1395 334:607	present	absent
Glutaric acid, 2-oxo-	organic acid	A158004	1572.85	-0.123979	76:7464 80:534 82:1906 89:34894 90:812 91:829 92:682 98:1640 100:1843 102:1546 105:2611 112:2209 114:1349 115:4463 117:2137 118:1023 126:1373 128:3684 129:826 131:3062 133:1997 135:1922 138:1285 142:1886 150:1776 154:1229 156:3928 157:876 161:519 163:2670 170:1761 172:746 173:367 175:682 183:2375 186:1655 187:1917 191:475 198:4249 199:1211 200:4056 201:490 202:1224 204:747 218:754 229:1484 230:25…	6.19892e-05	-6.19892e-05	1.30178	0.768179	42
Malic acid	organic acid	A149001	1479.83	-0.122311	86:467 88:559 89:1142 99:1716 101:12040 102:2693 103:4063 113:546 115:3399 116:3170 117:8217 118:1280 119:2155 121:368 127:293 129:2825 130:427 131:5802 132:1636 133:15492 134:3211 135:1682 136:456 143:3623 144:748 145:1124 146:456 150:1451 151:2202 152:352 155:213 157:513 159:609 161:439 171:3814 172:830 173:916 175:5782 176:1702 177:1740 178:482 179:356 185:527 189:6473 190:5249 191:6522 192:18…	-0.00663059	0.00663059	0.873093	1.14535	45
Ribonic acid	organic acid	A177001	1751.51	-0.00570936	189:874 217:1445 292:1177 293:432 333:366	0.00238126	-0.00238126	2.67285	0.374132	31
Suberic acid	organic acid	A171007	1698.82	-0.148338	138:89 139:122 169:123 187:118	-0.0221358	0.0221358	0.159985	6.25057	7
Succinic acid	organic acid	A134001	1310.71	-0.165559	113:184 115:239 116:300 129:891 131:335 172:369 173:288 247:464 248:203	0.00585935	-0.00585935	1.65764	0.603269	38
Threonic acid	organic acid	A156001	1545.94	0.0892661	101:659 102:2687 103:3690 117:3699 129:1246 130:2064 133:2465 143:663 189:699 205:1970 217:1902 220:2102 221:914 291:316 292:2281 293:809 294:399	0.000430363	-0.000430363	1.08028	0.92569	48
Tridecanoic acid	organic acid	A176012	1749.4	-0.0142906	131:2419 133:1187 143:647 157:312 273:410	present	absent
Phosphoric acid	phosphate	A129001	1262.34	-0.039609	153:132 167:203 211:1693 283:437 285:138 298:152 299:6095 300:1530 301:808 314:809 315:230	0.0356052	-0.0356052	4.95832	0.201681	13
Glycerol	polyol	A129003	1262.29	-0.0728834	103:15322 116:2922 117:19450 129:2960 191:1975 204:1412	present	absent
myo-Inositol	polyol	A209002	2084.9	-0.170752	99:3013 101:7130 102:3539 103:40896 104:5003 109:1940 113:3337 127:3523 130:7327 134:1578 135:995 157:514 161:5431 175:3829 189:1285 190:825 191:6583 192:17226 193:1466 201:225 203:4392 217:9680 218:2258 219:13212 221:3170 265:22818 266:5754 267:516 293:1916 294:854 305:5244 306:9496 307:5668 308:1609 318:2914 319:8745 320:3820 321:1736 367:2737 369:1131 433:2732 434:289	0.000472942	-0.000472942	2.21724	0.451011	33
myo-Inositol-phosphate	polyol	A243001	2412.41	-0.0319183	135:952 143:3581 157:821 169:794 190:649 191:5361 195:402 204:2330 207:2150 211:2570 212:513 218:2307 219:882 225:1263 230:1267 243:1788 246:1132 255:1203 291:496 299:6282 300:3280 301:2250 305:1123 315:5702 316:3345 317:2409 318:7809 319:3280 320:2306 321:478 373:646 387:4562 389:1749 390:682 432:518	-0.00184199	0.00184199	0.348231	2.87166	28
Pinitol	polyol	A183002	1818.46	-0.182572	81:708 104:621 111:468 119:896 134:1139 135:715 145:628 146:736 160:768 161:581 163:1554 177:1270 178:404 193:738 203:380 205:1035 207:2680 208:663 219:726 221:920 243:470 247:2125 248:601 261:1115 265:1007 320:556 344:446 375:402 432:425 433:573 449:421 450:307	0.0424747	-0.0424747	5.94506	0.168207	9
Ribitol	polyol	A173001	1712.74	-0.0245221	89:649 131:581 133:927 189:690 204:496 217:1556 218:618 319:538	present	absent
Sorbitol	polyol	A193001	1919.41	-0.00520993	135:509 189:2018 191:1567 192:400 204:1268 205:2962 206:1144 217:1293 231:580 277:320 307:466 319:890 320:658 321:515	0.000554317	-0.000554317	6.12428	0.163284	8
Fructose	sugar	A187002	1853.97	-0.00970889	85:1340 87:1883 99:1064 100:2944 103:63794 104:6828 105:3858 113:1431 126:800 129:6318 130:1735 131:4590 132:1156 133:12177 134:2336 135:1457 143:1568 157:1709 158:778 159:658 163:2064 171:256 172:2988 173:3051 175:1566 186:445 187:277 188:640 189:4234 191:2361 201:1553 202:1301 203:934 205:4063 206:1099 207:1273 214:519 216:1076 217:24882 218:6689 219:3980 220:747 221:1541 230:658 231:1302 233:2…	-5.43272e-05	5.43272e-05	0.991371	1.0087	50
Fucose	sugar	A175001	1729.11	-0.000578332	117:2513 129:537 160:441	present	absent
Glucopyranoside, 1-O-methyl-, alpha-	sugar	A188006	1868.11	-0.05353	76:2042 81:3684 83:1187 85:2515 87:4232 90:2412 91:1696 99:2584 101:5696 102:1673 103:8427 104:2245 105:2293 109:1351 111:1617 113:2307 115:3081 118:2744 119:3706 130:3841 132:2424 134:5358 135:4283 143:3394 144:988 145:1580 146:6791 155:1880 159:3746 161:957 163:3100 169:3289 170:802 171:933 175:1471 183:809 185:883 190:2756 192:1538 203:3662 207:2650 208:498 218:5107 219:2993 220:856 221:1520 2…	0.000337006	-0.000337006	2.9811	0.335447	26
Glucose	sugar	A191001	1898.54	0.0721607	101:546 103:4877 104:711 105:691 115:314 118:484 119:551 129:2581 131:1215 134:404 143:462 157:1717 158:368 160:2751 161:695 163:351 173:166 204:700 205:3402 206:853 214:176 217:1927 218:450 229:548 230:202 231:174 233:262 235:225 319:2038 320:830 321:391	0.00439662	-0.00439662	1.32094	0.757037	41
Glucose, 1,6-anhydro, beta-	sugar	A172001	1704.48	-0.211208	189:487 190:463 191:1080 205:1033 218:813 333:559	present	absent
Maltose	sugar	A274001	2719.8	0.0084565	103:7563 104:1243 105:1878 133:3360 142:519 143:1172 157:1690 160:1771 171:508 189:1970 203:774 206:1808 210:556 218:1857 219:1149 229:703 230:438 231:1242 233:513 243:1792 244:738 271:1376 272:432 305:418 319:1774 320:541 331:393 362:1726 363:1305 364:527	-0.00586613	0.00586613	0.185342	5.39543	11
Ribose	sugar	A168002	1668.16	-0.10011	277:182 307:714 308:190	present	absent
Ribulose	sugar	A166012	1667.1	-0.0971747	82:1197 90:1348 117:9993 119:2428 126:1230 143:582 156:425 163:1336 172:1049 173:7176 174:2517 175:1061 201:1015 203:387 204:1201 206:2305 207:1440 263:3181 264:1215 265:507 288:466 364:368	present	absent
Sucrose	sugar	A264001	2621.77	0.0648417	81:5743 103:40062 104:6771 109:1103 129:28057 134:2772 156:457 169:21890 170:5541 189:7385 217:30136 218:8193 219:6174 319:3796 331:2205 361:26853 362:10262	0.0376783	-0.0376783	3.31929	0.301269	22
Trehalose, alpha,alpha'-	sugar	A274002	2729.87	-0.149091	97:343 99:712 103:11157 104:1608 109:1252 113:1310 114:460 128:264 129:9089 130:1919 140:164 141:561 143:1918 144:406 153:580 155:2351 156:460 157:1978 158:380 159:556 169:7511 170:1858 171:1107 173:794 174:217 175:543 181:271 183:700 185:265 187:247 192:2315 203:1111 204:5434 217:7398 218:2943 219:1267 220:433 229:1109 230:628 231:1073 232:364 233:664 242:248 243:2997 244:1179 257:446 258:225 25…	0.0203533	-0.0203533	11.5174	0.0868252	5
A221002	non-identified	A221002	2206.48	0.266941	81:3547 82:8564 83:6338 85:5699 86:6881 87:3395 88:8359 89:6106 90:890 97:2727 98:5029 101:16330 102:5581 103:12165 112:3470 114:2070 115:3712 116:11689 117:25775 118:3556 126:2759 128:3357 130:58376 131:8388 132:3492 135:820 138:435 140:2633 142:5108 143:1072 144:30228 145:4785 146:10901 154:2710 158:4986 159:905 160:75658 161:10151 162:3367 168:3181 172:2980 174:12213 175:2114 176:660 182:2986 …	0.0105648	-0.0105648	3.58319	0.279081	19
A242003	non-identified	A242003	2406.85	0.295407	81:1565 86:2492 89:2305 95:779 96:1188 98:1921 100:4390 101:6205 102:2126 103:4915 110:686 114:769 115:1364 116:4572 117:9547 118:1293 126:1062 128:1283 129:801 130:21882 131:3045 132:1279 140:861 142:2166 144:11537 145:1738 146:4125 154:811 158:2070 160:26513 161:3572 162:1161 168:822 172:1125 174:4448 175:804 182:1068 186:272 196:1004 210:652 248:283 252:719 262:22829 263:5215 264:2191 357:8082…	0.00830263	-0.00830263	3.10961	0.321584	24
A231002	non-identified	A231002	2297.46	0.0213279	103:902 129:729 169:114 189:94 204:1642 219:135	0.0214233	-0.0214233	1.76589	0.566287	35
A237001	non-identified	A237001	2360.19	0.114398	101:2937 103:10892 116:1083 129:3479 143:1798 169:1450 171:222 189:1168 204:5178 217:4411 218:1558 219:1801 220:321 233:694 245:265 257:420 275:312 292:1406 293:389 305:1033 306:313 375:694	0.0211702	-0.0211702	1.69078	0.591441	37
A146004	non-identified	A146004	1437.57	0.244858	243:1657 244:352 245:159	-0.0133845	0.0133845	0.341271	2.93022	27
A257001	non-identified	A257001	2556.47	0.163507	93:606 121:605 122:551 168:603	-0.0266035	0.0266035	0.218423	4.57826	16
A157012	non-identified	A157012	1582.63	-0.111839	141:484 162:721 218:937 261:591	present	absent
A251004	non-identified	A251004	2497.29	0.35959	81:1870 82:3865 83:3196 84:6117 85:2406 86:3105 89:3508 90:500 95:1014 96:1627 98:4079 99:1128 100:4960 101:9360 102:3110 103:6505 110:796 112:2883 114:1019 115:1836 116:6724 117:14790 118:2011 124:380 126:2224 128:2172 130:21076 132:1272 140:1683 142:1935 143:476 144:11418 146:2299 154:1479 156:504 158:2621 159:524 160:48538 161:6620 162:2176 168:1799 172:1310 174:5830 175:887 182:2209 186:354 1…	present	absent
A231004	non-identified	A231004	2302.04	0.32102	81:4359 82:9936 83:7282 84:16096 85:5953 86:8727 87:4874 88:13662 89:9942 90:1406 94:995 95:2390 96:4223 97:3142 98:10869 99:3150 100:14451 101:25518 102:8470 103:17104 104:2340 105:1231 109:914 110:2077 112:7614 113:1230 114:3004 115:5139 116:17733 117:39941 118:5551 119:3534 124:1010 126:6570 127:830 128:6039 129:3034 130:55826 131:8691 132:3472 133:8171 134:1278 135:1058 138:678 140:5834 141:8…	present	absent
A361001	non-identified	A361001	3590.1	0.112532	79:542 91:3312 92:262 93:202 104:204 105:1413 107:713 115:1216 116:487 117:1509 119:1181 121:261 127:175 128:703 129:790 130:235 131:1231 132:405 135:424 141:200 142:203 143:411 159:558 163:328 175:994 179:283 187:216 191:1977 192:302 197:303 237:250 253:482 291:454 316:1270 317:613 367:291 423:151	present	absent
A341002	non-identified	A341002	3399.63	0.339743	77:497 79:373 91:2225 104:189 105:1078 107:412 115:557 116:269 117:980 118:178 119:892 121:315 127:99 128:285 129:345 131:994 132:376 133:728 145:243 159:341 161:329 163:418 175:347 189:408 191:1126 219:284 237:477 386:78 441:2215	absent	present
A187013	non-identified	A187013	1869.32	0.103246	76:6296 77:1479 93:2367 104:5774 105:1424 121:1721 122:734 132:911 150:4134 167:1328	absent	present
A177005	non-identified	A177005	1762.22	0.145271	85:2374 99:750 113:456 127:232	absent	present
A143002	non-identified	A143002	1411.83	-0.229489	86:2153 89:347 100:1015 113:194 128:116 130:290 154:250 155:245 156:550 174:2705 175:450 227:156	absent	present
